# Supplementary material for: Prognostic risk assessment model for alternative splicing events and splicing factors in malignant pleural mesothelioma
Source: Cancer Med. 2022 Aug 28;12(4):4895–906. doi: 10.1002/cam4.5174 (PMC9972025; doi:10.1002/cam4.5174)
Supplement: Supplementary file 3 — Table S1 [file CAM4-12-4895-s003.xlsx]

## Sheet: Sheet1
Supplementary Table 1 SF's prognosis T-test
Alive	Death	SNRPD2		HSPA1B		SRPK2		SAP18		FMR1		PPM1G		TTC14		FAM50A		TXNL4A		ALYREF		RBM47		PPIH		LSM7		NUMA1		ISY1		HSPA1A		NOSIP		SNRPF		SNRNP35
0	1	7.02435736450077	6.29560216249351	6.06448807334259	5.48755654893883	2.20649670707739	2.94871359422194	5.0349607736689	4.64637319252365	3.86319565013413	3.42142238479728	4.74863133517327	4.81681044046999	2.56309152153676	2.61974972696887	5.11707663929369	4.64716168852349	3.59003417690267	3.29997145352779	5.41268589927527	5.09603402822671	3.11377597308326	3.09812329232256	4.37970753547939	3.35960464582788	5.07944301968306	4.18654618858734	3.73535256651308	4.40882099644167	2.51405743444213	1.89361176645005	6.31608496680386	5.9334454519066	4.00807959819311	2.61671313946944	4.23703295750889	3.67750629751726	2.06459241600923	1.50811248535926
0	1	6.67984348663339	6.4365465442305	6.51623012264646	4.99291987332963	2.58292346925689	3.23001908507683	5.36748229621321	5.39936669946644	3.14938790061862	2.90388631531536	4.31641165050947	5.06463825339694	2.69820016074493	3.16422710556144	4.94436147157776	5.3726230741684	3.78467812178162	2.74122504777364	4.94971161094614	4.85385703987779	3.5138462311024	2.16319006001685	4.44074563942914	3.54400326025925	4.94709394501349	4.85009715803018	4.20736288245626	4.04244904445694	2.72516983042992	2.87277315187946	6.44651150386193	5.42465636795227	3.38493085144244	3.1911405976675	4.1535162971032	4.10777998466114	2.7993631368777	2.45803114001559
0	1	5.93516650151003	6.67697664822611	4.52985932026374	3.80183918283644	2.25644633932801	2.82497085039281	5.02179813378598	5.40626552042032	3.10455663526203	3.62260964649029	4.64435665833542	4.61715592380248	2.83151783642181	1.96121932818925	4.78454449214352	5.22924106418851	3.01801231077855	2.29308866627198	4.67513428429142	4.83524568639122	1.8772617812474	1.71055922540164	4.39861964662859	3.61875266159462	3.58129962363962	4.80172473319015	4.37843867817269	4.57177879306321	2.29608508309029	1.79904929386301	4.53497248324627	4.61582042050092	2.72046849526393	3.37632574322857	3.60087091184615	3.59479967493567	1.92006885493604	1.86261996542984
0	1	7.15362085672759	6.51838876362385	3.71725175375922	5.49974298626806	1.88262344055969	3.68883194572757	5.66532509559285	5.05478855929389	2.72573482886452	3.59501131784303	4.85556459015685	5.32802653375853	2.25250129931381	2.45480186651112	4.85652930814212	3.81292915028974	3.78603705244874	3.12004664290533	5.12896563479104	5.35233855846633	-0.395574736177934	-0.213888873688247	4.55883298038456	3.79003864832662	4.82886266271943	3.90168517781721	4.17603257282137	4.52805066476956	2.90637384472344	2.20353721115455	3.78779057892135	5.36541847893298	4.04015931749213	3.36561615228272	4.28208523326244	3.2497256202177	2.96283904080327	1.93737506664717
0	1	6.68568303558463	6.8588160553287	4.58020060322929	4.3166799774069	3.34943160214812	3.28293526494943	5.22596079495312	4.33055421491126	2.60295477307212	3.45372027154412	4.89619087828447	4.75956127123138	2.26482586013644	2.09142768801166	4.72673092715618	5.27610382056094	2.98468817023397	3.35843421453548	5.29047840302667	5.5812030554781	0.640113555964884	2.84760440699509	3.89850509795282	4.01514114755578	4.22933265359158	4.56844579628591	4.91529532503322	3.95969388350872	2.41024851998917	2.21045166210994	4.92656088541645	4.95398623102001	3.46498146997065	3.101246192202	3.52317285678659	4.4741748342395	1.75570641635471	2.1223862451716
0	1	5.27566702010379	6.9392533151268	3.52345004324212	4.9176338182015	2.79986165911725	2.92696559410307	4.2821672966433	4.6189740816551	4.17534005141742	2.55716571564191	4.54265283786199	4.88719569194704	2.85800367405566	1.25858800412608	3.77921591018652	5.23762033462416	2.95433152219019	3.62553868045165	5.22823320430122	5.46550168984553	4.35426627115033	0.343469997026436	3.54503470431676	4.03392790209657	3.72338605062433	5.24148242926265	4.85777905235253	4.0046207244895	1.89630616601967	2.33651387720593	3.9112265572282	5.09548390084815	1.98247488398388	3.46102070637428	3.23831727799819	4.0670424957622	1.52838196709805	1.77291327240962
0	1	5.62387453156216	7.21794130737927	4.93041439539703	7.40933450276146	2.0553796205277	2.12032815992294	5.31320611496672	5.36774810669106	4.38074998686507	3.52040319836386	4.56079532327888	5.2521391224522	2.47444368951312	2.48604276873593	5.45179917737645	5.54910884833174	3.5149685588183	3.46351785984066	5.35958194069439	6.15122925172599	3.50728584502032	1.88026685324873	4.00786655101856	4.89075198722214	4.45999224392404	5.49521335808932	4.34692598951193	3.42375976574876	1.89103219889219	2.63089585612327	5.61527542919573	7.00731454024331	2.68078178473039	3.54190671026412	3.16376850549998	4.33774127392038	2.49949026401234	1.8611528947379
0	1	6.56931562940276	7.19984890611586	6.26982895527627	5.61778085292893	2.72154734681834	1.67699693970182	3.93904089223468	5.11515238152063	2.66087655662884	1.94161925818729	4.36245532139137	4.37714482870094	1.10038598172721	2.84914548942098	4.97218974360415	5.33436344698641	2.52931508338024	3.56376805660029	3.99325002385084	4.59528757223163	2.32585341751021	0.575835260397018	3.69855306663551	3.99793599308221	3.78187147261763	5.54897335647917	4.02069601568821	4.17476683450566	1.75287465913562	2.84653435774297	6.03046597987612	4.66376611815186	2.77176643150042	3.63675055563688	3.09156959755814	4.2454294339154	1.03169684821477	2.39872371835795
0	1	6.35236644119014	6.11947450614309	5.6801210356085	4.55020360081085	2.9237430199936	2.61668739436623	4.80190639907781	4.59645337015349	3.45968920033	3.80145055824173	4.87046756996734	4.6122397060732	3.27484055152754	2.86195284634216	4.82112287416802	4.60391898326	3.35348988978262	2.50983846790995	4.480208448519	4.97322970679925	2.48268529777303	3.39485597865196	4.6004524358826	3.57575546439917	4.27115428265621	3.71723365715138	5.39748888975409	4.89835485615531	1.68684087179882	2.12499382739897	5.32945875333539	4.879206593464	2.7367956927989	2.69623007033613	3.56732056596903	3.02463159158788	1.31241491144433	1.99763192379217
0	1	6.35594995395557	7.24621377466495	5.17923781150883	6.19559930407453	1.64259488810089	2.075328082307	5.06293882209964	5.16785007352132	4.0555785839822	3.13668894394853	4.46786536504888	5.18007497335386	3.2681975883232	1.48058469361232	4.32446473113127	6.538369517232	2.56703946605707	4.3655598827008	4.33608493249101	5.10146199536004	3.69782044509111	2.76737083671322	3.69234562513865	4.3962671356845	3.99433127353442	5.83230570814717	4.3813979004157	3.76044150734982	2.27427159885221	3.41378738624792	5.37816487299987	6.35163135026882	3.18124501176225	3.38043160895308	2.91593573644434	4.96291793610119	2.25720608661034	2.4153118017823
0	1	6.26299561644616	6.34050431671108	5.01750912248065	5.43201524881462	2.15365887842502	2.40200384999603	5.05732994988339	5.34959464593231	4.40688083828201	3.21747177050004	4.86576097572401	4.64117494268645	2.29630945083697	2.14725323880974	4.4674201828809	6.06496735328684	2.50278648091659	3.72469631080197	5.12262251564161	5.02582651271612	4.36025105510439	1.89949415677595	4.19362712549834	3.77660425554689	3.6587112880092	4.42101748686202	4.4756499833183	4.14791921170203	2.37276218135827	2.06944685460957	4.77279383497584	5.55614006490739	2.57130047634779	3.26069327387565	3.83964790128869	3.6275660288339	2.02002257986334	2.46742050498003
0	1	6.02748929698739	6.82404005901874	4.17142250969094	6.85301643447883	2.74881860349755	2.76098021555057	4.8551380982911	4.99277101161846	2.71604675372694	2.99374247495765	4.57961682726056	5.01821540718175	3.05549941401724	2.2294350595987	4.83201355782227	4.44662805911677	2.8512982948265	3.19882300606249	4.48341232660431	5.51086109600762	1.46600209345544	3.43569395557699	3.83567952795444	3.57873547039605	4.42152486975844	4.58030617082155	4.90164807097213	3.93434191661031	2.07114672658536	2.27284909184965	4.33506734149852	6.72297615024534	3.43517971097243	3.23748215364712	2.98081403441017	4.71501402185068	2.18304370677157	2.40683984288468
0	1	5.73173961522422	7.22894615271386	4.89212166868141	5.56858619639124	2.69864912541074	2.52254270111329	4.58041422041487	4.69857711743508	2.93929307574888	2.89887768680567	4.08611952372585	4.11184296130105	2.58887091739444	2.35507903567982	4.97150916052332	5.37202073053612	2.93981399109484	3.72603824802887	3.98347651792373	5.35291790794105	2.88534687782672	2.03804889393146	3.62824705944064	4.40075287657972	3.43466214113244	5.02150557873711	4.12602622733645	3.95811249953485	2.08685677271621	2.84245725158826	5.21478566190929	5.61318355537296	2.6504474915693	4.13359030411374	2.7004435338225	4.97072763953247	1.6455520616611	2.00087125860324
0	1	7.20423644097385	7.88306671126781	3.95300573527608	4.94598932375845	1.26721326810579	0.974817451800332	5.1854858137967	5.07928779841996	3.48689249466696	2.67450871546918	4.66318832419622	4.89149201904389	1.64413100939873	1.35178783754891	5.92691855755892	6.42436393272341	3.52769207174162	4.429647817057	4.42866182411863	5.72274211011724	1.46374202988425	2.33267976506498	3.87113344678426	4.89910517858198	4.43020003642497	6.06044441090131	3.91164376903525	2.779750134345	2.11403489964419	3.13897001322137	4.89114140525225	5.30119946787589	3.6294111877547	4.76227141438759	3.78166728966435	4.3422084346064	1.96991132710495	2.46852124476128
0	1	5.88632523236261	6.68524449016318	4.86457270458463	4.34938097718602	3.18142495504982	2.23120357014759	4.1106742578166	5.04724802916982	4.24858911484873	3.80552965301791	4.3669926677165	4.65595890856099	3.31840235513994	2.81708319485561	4.3444418617099	4.72749463748877	2.76587808559067	3.04694157740927	4.3959091275377	4.98392581734942	3.62155462124701	2.11683684451019	3.95913004495359	4.26532643968259	3.81252936893274	4.83108307811183	3.99259509914331	4.11593435851881	2.37353433579649	2.44552938069653	4.55367987712525	4.19887975245895	2.53415667359166	3.56963700262317	3.3362186580281	3.49149902629392	2.14629145501095	2.22952175418081
0	1	6.2259498911098	6.69557512482623	4.96223565324566	6.72891802983308	2.32004316522714	3.28913625441247	4.68347376103068	4.30187090402931	2.71320260564043	3.16479226470081	4.33215491210123	5.0475761805226	3.15065645061264	2.47506482795752	3.86098731361587	5.35108988295632	2.65560717335524	3.43514603741521	5.1365379854725	5.35725328383077	3.16787212525197	1.36252454316383	3.57239817376691	4.35269714231419	4.9867113304045	3.94708184937674	4.50406930870302	3.81378352619078	0.909975750408809	2.54115982904065	4.46214011050715	6.55807068484991	3.01242850051458	3.12188907219916	3.20003931472095	4.12818387741563	1.79809709991396	0.390358251328031
	1		7.27820274411756		4.28602112088348		3.25381061161261		4.40188870629935		2.24309025999726		5.04952023843633		2.05130403572291		5.42790179228773		3.46883840026307		5.72933439284252		-1.46437142153393		4.56598843178284		4.35830831524644		4.49244264834172		2.73653750995922		3.870424980767		3.68544778006488		4.74046255769848		2.74236750491257
	1		7.65040152421453		5.70037670391839		1.00175135967291		4.63754013222605		2.9085045921404		4.96239850787811		1.60572117438003		6.06551005815766		3.97939425770039		5.90610901498065		2.41132648924158		5.06999224354907		5.60306499576786		3.59390411851948		3.00359264022762		5.91823817762269		4.41333476374581		4.13681116065063		2.70738248394968
	1		5.66725351121034		6.28166345010196		2.39513824843274		4.39053350257346		3.27900496538318		3.95396906773355		2.34676409960811		4.65027438059162		3.03533193464381		4.41989733067801		3.80229609944764		4.17059685128096		4.43609050289205		4.4942921125413		2.32461293885966		6.5585083334328		2.56388939175891		3.66233669243237		2.13441254349814
	1		6.87353716275408		5.34854182425216		3.04116578843558		5.29148427553926		2.94343561224368		4.78879005425299		2.52236795038864		5.06369173173001		2.83441447848626		5.74514615784256		3.05877421724858		4.49203991030503		5.0727351122315		4.33726288021243		2.68732767026047		4.98400630340644		3.35036438566959		3.80542809172188		2.56333988630328
	1		5.9602418227895		6.53423676767731		2.63549324308854		4.55518246231395		2.7934238840093		4.45719897292941		2.53189091830147		4.44133276502973		2.88163242936939		4.61772069421261		0.892593130459951		3.69763773271727		3.97436802379138		3.80229765623642		2.09626398083633		6.20551297751819		2.50918744897126		3.39657273783796		1.47140827167418
	1		6.6004442862475		4.9230824497946		2.95177099145321		3.9672682084611		2.95634725473883		5.20471268730114		2.05093647390283		5.22838369621152		2.74683182035226		5.50128418944104		1.53994825058695		4.10387576817755		4.54509499851508		3.84740440153505		2.52645285664628		4.82924517394592		3.04842640447517		3.4983942257478		1.27855975083172
	1		6.12234585977547		5.06093177820394		3.04696585842435		4.31100875777613		3.58423643343131		4.19726597234011		2.36689567189588		5.04321389557103		2.56077888406653		4.57073521670241		2.93437323367187		4.18698668183024		4.75180193461624		5.07327482837498		2.68502047827056		2.73653710427992		2.98470439248634		3.85410390995399		2.17105979538371
	1		6.64154040003279		4.34603427784267		2.72608965864033		4.22000616027192		3.22033807056431		4.55904635003379		1.81076058150893		4.97369559621574		2.44971300930108		5.29144459977303		3.31670337740431		4.44285303964898		4.36076563140923		4.2891104403683		2.22085310785004		3.94642908193265		2.8128656625013		3.92479671312597		1.83134250880905
	1		6.43949070105413		4.41440847428912		2.18486789503372		5.26617213790906		4.52348635509346		4.69343279159978		2.39656927157897		4.83914048925847		3.25715367192726		5.71961347139523		3.46435560560584		3.93365926488043		4.40670457157305		4.10925330968962		2.34636127313832		5.14638235032614		3.24327290650349		3.31929028221289		2.05822410460699
	1		6.71780031129792		6.81869567729609		2.98887537326082		4.87881627994526		2.62801223746833		4.93788916581743		1.19973186261558		4.86493840244946		3.33950081103087		5.78369963938025		-0.130239361680543		3.84009688828774		4.36195493052206		3.64085785508063		2.09011803273982		6.65779120687164		3.51928447078694		3.58865979761912		1.2904552866929
	1		7.2496713103308		4.40684333750058		2.69009048617745		4.73453924684689		3.22499486023263		5.86176671645085		1.684879632502		5.67435718024282		4.10715217291794		5.89101266837836		0.662706885384011		4.875539754531		5.50155142834312		3.35999042845152		2.52700149075291		4.47175544780091		4.7305565592613		4.62633147435473		1.52348871803996
	1		7.17682702326412		5.85538233300574		2.567806955275		4.36871989773803		2.95110479472116		5.67689320780841		1.16155649799264		6.01318119244064		3.49864936851966		5.92297799756737		1.3585799454546		4.40283542380456		5.02806103226314		3.56343998987986		2.45856261115871		5.8694348651974		4.20819485002513		4.35363237152203		1.77149676413283
	1		5.66117239821986		5.45997693161566		1.53774989974069		5.10779509218264		1.94437582793527		4.93586454544359		1.62606424033548		4.97029942919617		3.04057682999485		5.68231670913689		4.28927896881234		3.14059769266136		4.62972936391376		2.70117450918889		2.37651739348326		5.43568097011813		3.25183653413623		3.90470942883543		1.50391605787053
	1		6.22983958337698		3.71210810702197		2.94490996358569		3.86543379518846		3.15595060723417		5.2726408795772		2.30718067349686		4.60247209545879		2.68796373327929		5.53997374300726		2.20522217076523		3.73082144397043		4.41591896458508		3.59761108291927		2.07079250808317		3.90642213537048		2.99353617441573		3.57846311697965		1.44647203570073
	1		6.58959897608758		3.96424187106283		3.20653819714666		4.51427619181891		3.14561622533355		4.78237469629391		2.16545289562531		4.81876387415588		3.11507725972637		4.98236885320955		3.32636797911752		4.35295208689098		4.55030207751834		3.81434478272308		2.48148314468308		2.82327308477903		3.089165843118		4.08427412821328		1.88492963916955
	1		6.57497070138839		4.99636956200593		2.19581198678981		4.76984827720455		2.62599098321631		4.64683957475661		1.04422779370442		5.86241222747081		3.07725247122334		5.72286049442316		1.72420121863951		4.00664239273371		5.03635919343124		3.22048331209965		2.97016968292734		5.38360670548149		3.85060989444442		3.82956872501086		2.49982783756663
	1		8.94586447778477		5.93944109824059		-0.138735009935534		4.3841182174818		1.69306694526803		4.95713864033333		1.08983188043912		7.08369246245321		5.29205180765013		5.92585534375024		0.947777919628089		5.34961920823762		7.25969436370918		1.58154001547341		3.96329335294924		6.08900935494696		6.42832611061149		4.5779852083257		2.40837063922434
	1		5.44748582466478		4.08414762170808		2.16359118147294		3.88704776453711		1.60159200360999		4.31153422410206		1.16556015457007		4.86552242664623		2.70067280691902		4.4539075829761		0.395582937109731		2.96611495398382		3.77708755207993		3.08652457194717		1.84838404800687		4.24798479872704		2.5461307137782		2.76619282023847		1.14854766562235
	1		7.12188118035733		6.22359327793858		2.8452806389198		4.36400893914995		3.3516422701221		4.99866761687777		2.1194247527183		5.08937481937018		3.86602670019101		5.49103975121697		2.92450167697618		4.52501831338324		4.64337468352719		3.94572985776289		2.88142385752475		6.06923796173306		3.69127373254744		4.0657252405701		1.6271537722204
	1		6.27089528605658		4.22786051668077		2.538580330653		4.75304118815513		2.22166381001742		4.36856747239067		2.68631224567578		4.97750850329639		3.19459252162781		4.53438790851515		1.27865944928822		3.36798899578888		4.41444744624951		4.27711288527568		2.28661753142765		3.53978922753657		3.19282484896037		3.22375624623793		1.67199715127864
	1		6.46123307437761		5.27823158270067		2.5218372008165		5.34128351942556		2.97887737604956		5.32023134910069		2.36248382858167		5.38777551440083		3.55809360545132		5.70418977932845		2.05453913150556		4.78027122588404		4.77350403037429		4.56191640664154		3.05293958476138		5.45246727428025		3.62335698966752		4.27634650211097		2.17557212984798
	1		7.41050137778852		4.61834182449772		2.56833145209053		5.34263637673837		3.04335916739676		5.23236443656603		2.53017792117374		4.81106159357913		2.90698968807884		5.80150038552723		2.14950037445729		4.47926093499239		4.40179844920899		4.56048305777292		2.78489289863779		4.71356074899191		3.02542924300628		4.05787023691427		2.09754932533732
	1		7.22997167645974		4.41766879549114		1.77450057696765		4.95929626722972		1.95055627019946		5.30117848595481		0.604415478768166		6.58951422520771		4.11782181636129		6.31743240334385		0.700443117011189		5.05021623829716		5.55151188183991		2.6831901398745		3.13327640223761		5.35167218063465		4.32628889484844		4.49198004399011		2.23389804967115
	1		6.78660034371056		8.01943171526552		2.57396974905424		4.98949423556178		3.20267667413204		4.58515937455482		2.94992900210715		5.02073676385287		2.77530977061954		5.1037627328722		2.48598624819175		4.19977433544446		4.75212607774736		3.87077840337452		2.54395973882172		7.84551027285205		4.05589453987408		4.02697670595238		1.85192940991932
	1		6.3698815488248		5.26635762862924		2.86364364611794		4.41267389128158		3.70182278575083		5.05964779168006		1.9329882926482		3.44355739371101		2.70078254770627		4.91096720189004		2.35701124125786		3.62468505530622		3.6854893179016		4.89461691708578		2.22886907571033		4.67150057626112		2.67769565367455		3.19814635576763		2.03325959386083
	1		6.66794480506957		4.27696702129687		2.33175447572637		5.03201894393919		2.14310564211969		3.88573472018856		2.2942960037422		5.00412512013359		3.1990445164962		4.63752009564233		2.45764497949811		3.840331853227		4.57718232978518		4.0273319024875		2.33698083481396		3.80108954979116		3.56663247968607		3.57060013444231		1.85047753447833
	1		6.69219894799216		4.39728603160795		2.52360461732116		4.77278463488315		2.71212810719965		4.84387284768828		2.4969661822411		5.18772153635789		3.62267939403792		5.21641100662259		-0.01702064255478		4.28517155218723		4.9929700263147		3.76479755334057		2.56478999724302		3.86276847284015		3.44139225938335		4.20511279177996		1.90900879493777
	1		6.5035305646333		5.50006056017303		2.64519604262636		5.76923553040148		3.02437663114091		4.52060474660598		2.24287305455277		4.40884457102331		2.37921323637588		4.51335853470245		3.3705123500627		3.68377591365042		4.13793316821558		4.34612254405878		2.28704956744732		3.58248387788752		2.78229225367712		3.76967959217831		1.84821565682359
	1		6.10774865974233		5.58376012115067		2.44312979110952		5.1493064329909		3.95759392281671		4.91458254471369		2.23032483932958		5.2954571460541		3.22831139497336		5.58166190988862		3.14118580370894		3.44241757283931		4.39944803594717		2.44401887739416		2.37465729534323		4.76263077205851		2.76446740524308		3.67784263021003		1.43487012023859
	1		6.5307554485374		3.89639604753829		3.16976786788967		4.99918230516986		3.01041972980171		4.51107892268783		3.09438209858482		5.28674745208833		3.19442917749847		4.95105685433641		2.67737996121793		4.2491365945003		4.69046924070735		4.54522581818874		2.36168270957072		3.86519656775759		3.33646372674271		3.32287697530887		2.18143975751029
	1		6.76745379175154		4.67862342569882		2.59175695355495		5.07715532909695		3.61495613261398		5.00545084819286		2.10312043793709		4.82293658064304		2.80557866805082		5.63097446170168		3.50280004891565		3.86890823263705		5.0666021942721		3.84235428008128		2.51822119151548		4.59735534873144		3.16375873030037		3.98180826180261		1.77560391387672
	1		6.54189549799758		6.8409737368032		2.74837408161907		5.00417012419701		3.91318563549655		4.67849578533928		1.35744083734649		5.7214034048755		2.81970928578719		5.34712761564523		2.40691902354375		3.97109768594644		4.5441190129392		4.36474041574608		2.37886771324196		6.72999405472113		3.15690366711143		3.37769029332857		1.42565126137949
	1		6.15362031709662		4.62710069575221		2.23965047649009		4.33178159825815		4.00384204546992		4.74270512830072		1.98698664139319		5.05662949033328		2.82646306637374		4.90854485493452		3.65700566252902		4.01217292610259		4.5196456500894		4.19161029121482		2.25141484606876		5.1054618905218		3.64785024453795		3.70575598460896		2.68728434863209
	1		7.5295992416019		4.38897117186688		1.20462813858149		4.46052861525189		2.62512275129499		5.49051014667889		1.5726699892915		5.27876768314541		4.53352627904718		6.17581865721273		1.55547875590609		4.46871200613536		5.89718710312534		3.96554168267015		3.39649693185216		4.21138144716312		4.06133432183653		4.5325104554847		2.35911561614175
	1		7.02713227936657		7.273120492325		2.63971106987012		4.46806617514879		2.81407384546044		5.4865528245602		0.854498266200906		5.71250000386685		3.21056624510466		6.26044052617322		1.02140644617157		5.08644779001578		5.47256656439474		2.43494159493413		2.15077851887098		7.00938188183109		4.03127734410772		4.68167863193806		1.6338307943235
	1		6.85040645973489		6.60727980394928		2.30160232160202		4.96912527937166		2.23592105649962		4.99183986367775		1.30616443564337		5.33658848238939		3.58867010217113		5.41404698921033		2.3268573712159		4.41800074142933		4.84372646988561		3.70546179774733		2.4145878720844		6.6259393924994		3.70594311697922		4.20386322381035		1.78623087812345
	1		6.49470071618895		5.76581848931977		2.98255924477795		4.55638205777533		3.30871835573594		4.80973415302764		2.85617361510044		4.41072708721049		2.78302818612379		4.69121802319852		4.08348448419815		4.09255641861437		4.3465276898053		3.97476548746666		2.40024526055844		6.12744449767207		2.6756570791316		4.19167445649726		1.86267719802468
	1		6.55376568618942		6.97714098991518		2.57807095138392		4.46427135476647		2.73368170699823		4.64268501079462		1.91431256494446		4.59626601908327		2.26435425079939		4.36182977081212		3.21479669638764		3.0928913625085		4.48864495011481		3.94575929268124		1.99301764688519		6.61637599906382		3.39804191506146		3.66619374442107		1.40766396509361
	1		6.74161316724307		4.78922573010751		2.8887311688838		4.27503191400503		3.57000494035006		4.3129228746156		2.54523307555322		4.5309396090135		3.25311608763026		4.79199908190103		3.96802683413199		4.31298580843567		4.5239452115925		4.06341483834568		2.32617127119688		3.55227421367526		3.39014488571927		4.34513918348908		1.82432596665915
	1		6.95385891343245		3.17043594472061		2.37878333618733		4.74860503495606		2.82349122949486		5.62426889585675		1.64584840925175		5.93642014873265		3.15890728354254		5.63902072179022		1.09934092044094		4.82703579748202		4.95175740844982		4.05615891374244		2.59028502194874		3.71123156957304		4.01062022842941		4.34120021563976		2.10399960420587
	1		7.05912591203088		4.68663129872111		1.82604973370816		5.14816301741458		2.56180063782246		4.89114000669097		2.17092023247537		5.57823778129047		3.62770084299006		5.85305606503579		1.83891504947047		4.15906019147399		4.55316882306694		4.66970023749409		2.42818704131825		5.17484602188576		3.82892407315889		3.88908546397749		2.63050181703187
	1		7.2019128110117		4.51882342202419		1.63094511499869		5.59115317233194		3.50832657792984		4.30222887976402		2.54825087626064		4.9887277603819		3.59738402870249		5.14112668176456		3.27889125663445		4.58806841497016		4.95440812950945		3.53852807293595		2.66608206004202		4.46124196724616		3.5555489801898		4.45925452156838		2.49167477927016
	1		6.77419716657755		5.2619306974426		3.31428050626229		4.51090611083066		2.56311384293257		5.81653320293239		2.77969508336402		5.89233261309809		3.60289251977649		5.52223137159144		3.48530508551984		4.57242102345056		4.96853379670181		3.81275550182606		2.72065127706977		5.52828060739728		3.48891276937273		4.25874816576181		2.02501507427238
	1		6.51926334757494		5.01368012576652		2.75721762142336		4.91794118665114		3.69255480818497		4.45442738967711		2.70003798190282		4.95713022011113		2.98549276848092		4.72307348436261		2.50135299773602		4.1503778428458		4.45701428885754		4.14581950670668		2.30042237569409		4.64518342284379		3.09232747325476		3.27340495084134		1.71295916476345
	1		6.71020279476685		4.01006928329539		2.70102761878498		4.7203996286647		2.85476641270225		4.91888300646321		2.23724720799632		5.41353517512592		3.22114205396285		5.29403800104798		2.76101367701813		4.20013166046094		4.74713890628645		3.15576418391678		2.62544318520019		4.54700602549827		3.78332953096134		3.68799877730753		2.15121773087814
	1		7.49227775510901		6.8687245230228		1.77081075175703		4.63010556596062		2.73886934861123		4.90775551207763		0.460213379934279		5.94345678907817		3.85749157587271		5.9860204417341		1.8097635296463		5.10552822182521		4.79926338044072		3.6069302715854		3.03875111277721		7.14864508280986		4.09565415351302		4.64078430102559		1.89635651830981
	1		6.57554914278098		6.1673419846578		2.78046546179565		5.03578788936171		2.73240367089686		4.29458667899417		0.836768179403921		5.38078777839629		3.39074888946661		5.22574621330658		2.19977632485075		3.7453596128022		4.47145956972353		3.65870607545467		1.95031409404083		5.7043449445436		3.25186349461623		3.02476659141705		1.92492682170248
	1		6.73053488126271		5.48868354733714		3.24728763830524		5.10681727613423		2.42122491005975		5.01467790510147		2.76577514366472		4.64869063098176		3.22188888126757		5.58152700542285		2.69128301724151		4.38012802716372		4.40197615134752		3.97906980490356		2.77193311380298		5.78764308545699		2.8706432807531		4.43048534708807		2.01938191462017
	1		6.83647010816855		5.1764581473831		2.19769536832193		5.18857219071439		2.65361333707381		4.88808161984173		2.4289483316713		5.18187282202221		3.51890211852974		5.26100715140912		2.3856858266862		4.22336027684519		5.50716099232526		4.54694874000357		2.69923710646081		5.90118187082494		3.75541511013688		3.62222295478017		2.1348295929856
	1		7.39806907524328		4.38919740930321		2.62413305274015		5.12678708947569		3.41198532741827		5.28684681225754		2.48275925118711		5.27901182553884		3.55515088595214		5.78568582758569		1.55628215661196		4.49797736680335		5.36042696539784		3.90362619197205		2.68295893772252		4.33962213585909		3.65867252178073		3.28599752332054		2.00094383242576
	1		6.63441913016566		4.00080328267942		2.59079370381721		4.09469755035087		3.60699151257908		5.02499211892734		2.76778968442414		4.39880228959244		3.27970384571552		5.49604243431763		1.32417678834474		3.92181965347115		3.84172996280257		4.54696412160733		2.17598072124834		4.21918455473749		3.36928532919142		2.96098777046853		1.94032587581967
P value(T text)			0.0044		0.2664		0.6483		0.354		0.0159		0.0497		0.004		0.0345		0.2058		0.0014		0.1684		0.3737		0.0056		0.0031		0.0015		0.6319		0.0155		0.0018		0.9908
			**		ns		ns		ns		*		*		**		*		ns		**		ns		ns		**		**		**		ns		*		**		ns
